# Supplementary material for: Data Quality Monitoring for the Hadron Calorimeters Using Transfer Learning for Anomaly Detection
Source: Sensors (Basel). 2025 May 31;25(11):3475. doi: 10.3390/s25113475 (PMC12158225; doi:10.3390/s25113475)
Supplement: Supplementary file 1 [file sensors-25-03475-s001.zip]

Archive with 1 entries (1 files):
- sensors-3649535-supplementary.pdf
